# Supplementary material for: Virtual occlusive artery in endovascular therapy for superficial femoral artery chronic total occlusion
Source: Eur Heart J Imaging Methods Pract. 2024 Aug 20;2(3):qyae087. doi: 10.1093/ehjimp/qyae087 (PMC11377994; doi:10.1093/ehjimp/qyae087)
Supplement: qyae087_Supplementary_Data [file qyae087_supplementary_data.zip]

Archive with 4 entries (4 files):
- Video 1.mp4
- VIdeo 2.mp4
- Video 3.mp4
- Video 4.mp4
